# Supplementary material for: Ultrasound-Assisted Extraction of Nannochloropsis oculata with Ethanol and Betaine: 1,2-Propanediol Eutectic Solvent for Antioxidant Pigment-Rich Extracts Retaining Nutritious the Residual Biomass
Source: Antioxidants (Basel). 2022 May 31;11(6):1103. doi: 10.3390/antiox11061103 (PMC9220189; doi:10.3390/antiox11061103)
Supplement: Supplementary file 1 [file antioxidants-11-01103-s001.zip]

Archive with 1 entries (1 files):
- antioxidants-1725526-supplementary.pdf
